# Supplementary material for: The Interactive Association of General Obesity and Central Obesity with Prevalent Hypertension in Rural Lanzhou, China
Source: PLoS One. 2016 Oct 12;11(10):e0164409. doi: 10.1371/journal.pone.0164409 (PMC5061332; doi:10.1371/journal.pone.0164409)
Supplement: S1 File — (ZIP) [file pone.0164409.s001.zip]

Archive with 7 entries (6 files):
- Support information/s1data.sas7bdat
- Support information/s1fig.sas7bdat
- Support information/s1table.sas7bdat
- Support information/s2fig.sas7bdat
- Support information/s2table.sas7bdat
- Support information/s3table.sas7bdat
- Support information/
